# Supplementary material for: Identification of Phenolic Compounds Present in Three Speedwell (Veronica L.) Species and Their Antioxidant Potential
Source: Antioxidants (Basel). 2024 Jun 17;13(6):738. doi: 10.3390/antiox13060738 (PMC11200581; doi:10.3390/antiox13060738)
Supplement: Supplementary file 1 [file antioxidants-13-00738-s001.zip]

Archive with 1 entries (1 files):
- antioxidants-3008722-supplementary.pdf
